# Supplementary material for: Wastewater-based epidemiology: the crucial role of viral shedding dynamics in small communities
Source: Front Public Health. 2023 Aug 2;11:1141837. doi: 10.3389/fpubh.2023.1141837 (PMC10433918; doi:10.3389/fpubh.2023.1141837)
Supplement: Supplementary file 1 [file Data_Sheet_1.zip]

Archive with 19 entries (19 files):
- Frontier_Epidemiology_English_EditingVersion_Figure8.docx
- Frontier_Epidemiology_English_EditingVersion_Figure9.docx
- Frontier_Epidemiology_English_EditingVersion_Figure10.docx
- Frontier_Epidemiology_English_EditingVersion_Figure11.docx
- Frontier_Epidemiology_English_EditingVersion_Figure12.docx
- Frontier_Epidemiology_English_EditingVersion_Figure13.docx
- Frontier_Epidemiology_English_EditingVersion_Figure14.docx
- Frontier_Epidemiology_English_EditingVersion_Figure15.docx
- Frontier_Epidemiology_English_EditingVersion_Figure16.docx
- Frontier_Epidemiology_SuppMat_Figure17.docx
- Frontier_Epidemiology_SuppMat_Figure18.docx
- Frontier_Epidemiology_SuppMat_Figure19.docx
- Frontier_Epidemiology_SuppMat_Figure20.docx
- Frontier_Epidemiology_SuppMat_Figure21.docx
- Frontier_Epidemiology_English_EditingVersion_Figure5.docx
- Frontier_Epidemiology_English_EditingVersion_Figure6.docx
- Frontier_Epidemiology_English_EditingVersion_Figure7.docx
- Supplementary Material Description.docx
- Table 5.docx
